# Supplementary material for: Comparison between the timing of the occurrence of taste sensitivity changes and short-term memory decline due to aging in SAMP1 mice
Source: PLoS One. 2021 Mar 23;16(3):e0248673. doi: 10.1371/journal.pone.0248673 (PMC7987193; doi:10.1371/journal.pone.0248673)
Supplement: S1 Fig — (XLSX) [file pone.0248673.s002.xlsx]

## Sheet: S1 Fig
	8-week-old	Forelimb grip strength (g)		Preference ratio			Y maze
	ID			300 mM NaCl	1 mM Denatonium		Total number of arm entries	Alternation (%)
	Y_1	119.333		0.188018	0.0464896		52	41.1765
	Y_2	161.667		0.15748	0.0485348		62	59.0164
	Y_3	144.667		0.0441413	0.0413355		62	57.377
	Y_4	154.333		0.315402	0.031171		54	60.3774
	Y_5	124		0.414854	0.0685204		63	59.6774
	Y_6	147		0.184962	0.0448179		63	54.8387
	Y_7	129.667		0.28655	0.0823105		56	76.3636
	Y_8	127.333		0.095417			55	59.2593
	Y_9	129.667		0.071599	0.0866477		59	63.7931
	Y_10	133.667		0.0909798	0.242386		45	45.4545
	Y_11	136.333		0.0677966	0.0482393		48	61.7021
	Y_12	145.667		0.325519	0.071953		41	60
	Y_13	163.667		0.233533	0.0722807		53	57.6923
	Y_14	130.667		0.106667	0.0846774		55	66.6667
	Y_15	164		0.100666	0.0840979		45	68.1818
	Y_16	126.667		0.348222	0.111452		39	65.7895
	Y_17	151		0.155515	0.127707		72	52.1127
	Y_18	157.333		0.0719008	0.122793		56	70.9091
	Y_19	139.333		0.126826	0.228785		47	54.3478
	Y_20	153.667		0.0869565	0.164773		38	56.7568
	Y_21	152.333		0.120886	0.0768725		55	62.963
	Y_22	163.333		0.429276	0.509629		53	65.3846
	Y_23	140		0.19432	0.0587349		47	43.4783
	Y_24	158.667		0.316251	0.111661		56	54.5455
	Y_25	168.667		0.359805	0.094548		40	76.9231
	Ave	144.907		0.195742	0.110851		52.64	59.7915
	SE	2.93343		0.0238619	0.0205357		1.71063	1.77292
