# Supplementary material for: Comparison between the timing of the occurrence of taste sensitivity changes and short-term memory decline due to aging in SAMP1 mice
Source: PLoS One. 2021 Mar 23;16(3):e0248673. doi: 10.1371/journal.pone.0248673 (PMC7987193; doi:10.1371/journal.pone.0248673)
Supplement: S2 Fig — (XLSX) [file pone.0248673.s003.xlsx]

## Sheet: S2 Fig
	70-week-old	Forelimb grip strength (g)		Preference ratio			Y maze
	ID			300 mM NaCl	1 mM Denatonium		Total number of arm entries	Alternation (%)
	O_1	151.333		0.0430464	0.0236337		27	76.9231
	O_2	112.667		0.0767123	0.0449871		38	67.5676
	O_3	123		0.060166	0.0415755		35	55.8824
	O_4	112.667		0.212744	0.0571121		33	53.125
	O_5	97.3333					32	45.1613
	O_6	129.667		0.0528757	0.047261		36	68.5714
	O_7	140		0.0678952	0.0433333		31	63.3333
	O_8	155.333		0.0424901	0.0395683		39	65.7895
	O_9	123.667		0.0424051	0.0459534		49	52.0833
	O_10	100.333					27	73.0769
	O_11	141.667		0.0718884	0.212094		50	73.4694
	O_12	109.667		0.0540037	0.0625		42	65.8537
	O_13	127.333		0.0433213	0.0571672		41	65
	O_14	74.3333		0.0660377	0.0817942		15	42.8571
	O_15	138		0.362092	0.0619919		41	60
	O_16	137		0.0462329	0.0614203		39	78.9474
	O_17	113		0.0876656	0.0657277		51	68
	O_18	124.333		0.0659472	0.0860849		35	58.8235
	O_19	127.667		0.241463	0.0827068		45	61.3636
	O_20	140.333		0.0493274	0.0515873		31	60
	O_21	91.3333		0.022314	0.026		18	70.5882
	Ave	122.413		0.0899278	0.0627631		35.9524	63.1627
	SE	4.45138		0.0198543	0.00919077		2.06037	2.09461
