# Supplementary material for: Comparison between the timing of the occurrence of taste sensitivity changes and short-term memory decline due to aging in SAMP1 mice
Source: PLoS One. 2021 Mar 23;16(3):e0248673. doi: 10.1371/journal.pone.0248673 (PMC7987193; doi:10.1371/journal.pone.0248673)
Supplement: S3 Fig — (XLSX) [file pone.0248673.s004.xlsx]

## Sheet: S3 Fig
	80-week-old	Forelimb grip strength (g)		Preference ratio			Y maze
	ID			300 mM NaCl	1 mM Denatonium		Total number of arm entries	Alternation (%)
	O_1	138.667		0.226131	0.0459459		26	56
	O_2
	O_3	89.3333		0.0526316	0.0703125		31	56.6667
	O_4	101.667					18	47.0588
	O_5
	O_6	114.667		0.0638916	0.0628366		24	47.8261
	O_7	128		0.0747126	0.0814081		18	41.1765
	O_8	129.333		0.0533842	0.0666023		27	38.4615
	O_9	110.667		0.0605828	0.0622598		35	44.1176
	O_10
	O_11	123.667		0.0804067	0.0946215		26	72
	O_12	109		0.0712626	0.0772727		35	50
	O_13	80.3333		0.0913943	0.0736462		46	55.5556
	O_14
	O_15	109.333		0.160679	0.0887949		23	45.4545
	O_16	114		0.0659072	0.0733871		25	45.8333
	O_17	66.3333		0.092883	0.100858		24	65.2174
	O_18
	O_19	100.333		0.0856401	0.088407		23	45.4545
	O_20
	O_21
	Ave	108.238		0.0907312	0.0758733		27.2143	50.773
	SE	5.28289		0.0136557	0.00416898		1.99223	2.49853
