# Supplementary material for: Comparison between the timing of the occurrence of taste sensitivity changes and short-term memory decline due to aging in SAMP1 mice
Source: PLoS One. 2021 Mar 23;16(3):e0248673. doi: 10.1371/journal.pone.0248673 (PMC7987193; doi:10.1371/journal.pone.0248673)
Supplement: S4 Fig — (XLSX) [file pone.0248673.s005.xlsx]

## Sheet: S4 Fig
	(A) nerve growth factor
		Ngf		Bdnf		Ntrk2		Ngfr		Gdnf		Gfra1
		Young	Old	Young	Old	Young	Old	Young	Old	Young	Old	Young	Old
	No.1	0.00147755	0.00212313	0.000384103	0.000757286	0.0608637	0.0290122	0.000578671	0.000239944	0.000574756	1.35237e-05	0.00185178	0.00126919
	No.2	0.0042321	0.0056578	0.000457496	0.000672766	0.0405557	0.0694228	0.000283372	0.000267656	3.14027e-05	0	0.00155916	0.00384941
	No.3	0.00484098	0.00189416	0.00071946	0.000399796	0.0568849	0.032633	0.000481995	0.000224661	9.72607e-05	2.31246e-05	0.00198058	0.00138199
	No.4	0.00556604	0.00291731	0.00103808	0.000418711	0.0717004	0.017531	0.000956488	0.000398277	0.000110941	6.8285e-06	0.00300755	0.00134488
	No.5	0.00239346	0.00370355	0.000371974	0.000766073	0.0301615	0.042877	0.000207476	0.000440466	0	2.85636e-05	0.00131792	0.00197831
	No.6	0.00245516	0.00364159	0.000522178	0.000514143	0.0333906	0.0650768	0.000247619	0.00023579	2.7125e-05	2.30982e-05	0.00132995	0.00247637
	Average	0.00349422	0.00332292	0.000582216	0.000588129	0.0489262	0.0427588	0.00045927	0.000301132	0.000140248	1.58564e-05	0.00184116	0.00205003
	SE	0.000658507	0.000558077	0.000104763	6.75986e-05	0.00680206	0.00844002	0.000115634	3.82245e-05	8.866e-05	4.49115e-06	0.000257854	0.000407345
	(B) NADPH oxidase
		p22phox		p47phox		p67phox		Gp91phox
		Young	Old	Young	Old	Young	Old	Young	Old
	No.1	0.000632002	0.000864441	0.00118681	0.00118859	0.000701772	0.000870535	2.49086e-05	4.13547e-05
	No.2	0.000446687	0.00117861	0.000785076	0.00149106	0.000722472	0.00058166	3.45628e-05	5.65544e-05
	No.3	0.000584536	0.000745741	0.000890454	0.000949881	0.000347503	0.000825016	1.75315e-05	7.94295e-05
	No.4	0.000607675	0.000878268	0.000805854	0.00113746	0.000685902	0.00035436	4.3519e-05	0.000117759
	No.5	0.00104665	0.000810046	0.00146662	0.00109727	0.0012901	0.000800567	0.000102114	0.000306888
	No.6	0.000637814	0.000853169	0.000776966	0.00125925	0.000676514	0.000827945	6.68763e-05	0.00017581
	Average	0.000659227	0.00088838	0.000985296	0.00118725	0.000737377	0.000710014	4.82521e-05	0.000129633
	SE	8.26044e-05	6.12735e-05	0.000115031	7.40282e-05	0.000124545	8.24752e-05	1.28407e-05	4.05572e-05
	(C) nitric oxide synthase
		eNos		iNos
		Young	Old	Young	Old
	No.1	0.000883656	0.000168286	2.26318e-05	0
	No.2	0.00082083	0.00116095	4.13806e-05	0.000111522
	No.3	0.000757379	0.000185169	3.03133e-05	7.16944e-06
	No.4	0.00111309	0.000243496	6.13804e-05	9.45822e-06
	No.5	0.00132963	0.0003348	7.394e-05	2.12538e-05
	No.6	0.00209085	0.000568659	8.57201e-05	8.02711e-05
	Average	0.0011659	0.000443559	5.2561e-05	3.8279e-05
	SE	0.000204185	0.000155423	1.02471e-05	1.88692e-05
	(D) inflammatory
		Tnf-α		Mcp-1		Il-6
		Young	Old	Young	Old	Young	Old
	No.1	0	9.17694e-06	7.77226e-05	7.95551e-05	0	1.48415e-05
	No.2	1.14995e-06	0	6.29914e-05	0.000347172	9.92845e-06	2.13106e-06
	No.3	3.25254e-06	1.19785e-05	6.0878e-05	4.88556e-05	1.40597e-06	7.68246e-06
	No.4	5.43959e-07	4.54552e-05	0.000184618	9.53779e-05	1.18891e-05	2.71616e-06
	No.5	7.02047e-06	2.24447e-05	0.000101474	0.000117266	4.00233e-05	8.3488e-06
	No.6	4.90088e-05	3.55906e-05	0.000159679	0.000211071	3.18135e-05	1.93139e-05
	Average	1.01626e-05	2.07743e-05	0.000107894	0.000149883	1.58434e-05	9.17232e-06
	SE	7.83937e-06	7.01164e-06	2.1406e-05	4.54071e-05	6.70768e-06	2.76376e-06
	(E) long-term memory
		Ampa1		Ampa2		Ampa3		Ampa4		Activin βA		Creb		Vesl-1S
		Young	Old	Young	Old	Young	Old	Young	Old	Young	Old	Young	Old	Young	Old
	No.1	0.0672934	0.0865261	0.00841889	0.00555102	0.0310154	0.0138956	0.0137949	0.00572148	0.004243	0.00142299	0.0077008	0.00577706	0.0741145	0.0273498
	No.2	0.085048	0.210063	0.0046158	0.0161496	0.0167964	0.0457601	0.00622632	0.0184836	0.0023768	0.00322795	0.0046158	0.0150351	0.0283126	0.0790337
	No.3	0.0849918	0.0457628	0.00504757	0.00593348	0.0156746	0.016399	0.00703095	0.00726825	0.00211652	0.00138403	0.00572877	0.00660252	0.0275061	0.0306256
	No.4	0.0849045	0.118583	0.00477571	0.00604275	0.0172053	0.0175277	0.00702083	0.00328859	0.00190183	0.00144625	0.00554105	0.00554777	0.0251498	0.0243521
	No.5	0.0974552	0.0910211	0.00612017	0.00597637	0.0191327	0.0272361	0.00638518	0.00951871	0.00184272	0.0021552	0.00614985	0.00970026	0.0320532	0.0347913
	No.6	0.115282	0.186789	0.0057853	0.0123779	0.018586	0.0399957	0.00675689	0.0122181	0.00166644	0.00364379	0.00589504	0.0109407	0.0308157	0.0479218
	Average	0.0891625	0.123124	0.00579391	0.00867185	0.0197351	0.0268024	0.00786918	0.00941646	0.00235788	0.00221337	0.00593855	0.00893391	0.0363253	0.040679
	SE	0.00653632	0.0258115	0.000576737	0.00183546	0.00231266	0.00546041	0.00119269	0.00220523	0.000390032	0.000407424	0.000412461	0.00151334	0.00762344	0.00837359
